# Supplementary material for: Eco-Friendly Fabrication of Highly Stable Silica Aerogel Microspheres with Core–Shell Structure
Source: Polymers (Basel). 2023 Apr 14;15(8):1882. doi: 10.3390/polym15081882 (PMC10146462; doi:10.3390/polym15081882)
Supplement: Supplementary file 1 [file polymers-15-01882-s001.zip]

Archive with 1 entries (1 files):
- polymers-2270936-supplementary.pdf
